# Supplementary material for: TET3 is a common epigenetic immunomodulator of pathogenic macrophages
Source: J Clin Invest. 2025 Aug 12;135(21):e194879. doi: 10.1172/JCI194879 (PMC12578387; doi:10.1172/JCI194879)
Supplement: Supplemental table 1 [file jci-135-194879-s296.xlsx]

## Sheet: MASH
snRNA-seq sample
Healthy_1	GSM5615999
Healthy_2	GSM5616000
Healthy_3	GSM5616001
Healthy_4	GSM5616003
Healthy_5	GSM5616005
Healthy_6	GSM5616007
Healthy_7	GSM5325534
Healthy_8	GSM5325535
MASH_1	GSM5325536
MASH_2	GSM5325537
MASH_3	GSM5764394,GSM5764395
MASH_4	GSM5764396
MASH_5	GSM5764336
MASH_6	GSM5764397,GSM5764398,GSM5764399
MASH_7	GSM5764400, GSM5764401
IHC Sample	Patient id	Stage
Figure 1	MASH	Stage 3
Figure S2	MASH #1	Stage 0
Figure S2	MASH #2	Stage 2
Figure S2	MASH #3	Stage 2
Figure 1	Healthy	NA
Figure S2	Healthy #1	NA
Figure S2	Healthy #2	NA
Figure S2	Healthy #3	NA

## Sheet: NSCLC
scRNA-seq sample
No	Patient id	Samples	Tissue origins	Histology	Smoking	Stages
1	P0001	LUNG_N01	nLung	ADC	Never	IA
2	P0006	LUNG_N06	nLung	ADC	Ex	IA
3	P0008	LUNG_N08	nLung	ADC	Never	IB
4	P0009	LUNG_N09	nLung	ADC	Ex	IIA
5	P0018	LUNG_N18	nLung	ADC	Ex	IA
6	P0019	LUNG_N19	nLung	ADC	Cur	IA
7	P0020	LUNG_N20	nLung	ADC	Cur	IA
8	P0028	LUNG_N28	nLung	ADC(Double)	Cur	IIIA
9	P0030	LUNG_N30	nLung	ADC	Never	IA
10	P0031	LUNG_N31	nLung	ADC	Ex	IIIA
11	P0034	LUNG_N34	nLung	ADC	Never	IA3
12	P0006	LUNG_T06	tLung	ADC	Ex	IA
13	P0008	LUNG_T08	tLung	ADC	Never	IB
14	P0009	LUNG_T09	tLung	ADC	Ex	IIA
15	P0018	LUNG_T18	tLung	ADC	Ex	IA
16	P0019	LUNG_T19	tLung	ADC	Cur	IA
17	P0020	LUNG_T20	tLung	ADC	Cur	IA
18	P0025	LUNG_T25	tLung	ADC(Double)	Ex	IA
19	P0028	LUNG_T28	tLung	ADC(Double)	Cur	IIIA
20	P0030	LUNG_T30	tLung	ADC	Never	IA
21	P0031	LUNG_T31	tLung	ADC	Ex	IIIA
22	P0034	LUNG_T34	tLung	ADC	Never	IA3
Data retrived from GSE131907
IHC Sample
		Patient id	Gender	Age	Tissue origins	Histology	Smoking	Pathology	Stages
Figure 6	Tumor	Patient 1	male	55	advanced stage tumor lung	Adenocarcinoma	Current smoker	moderately differentiated	IB
Figurre S13	Patient #2	Patient 2	male	59	advanced stage tumor lung	Adenocarcinoma	Current smoker	moderately differentiated	IIA
Figurre S13	Patient #3	Patient 3	male	62	advanced stage tumor lung	Adenocarcinoma	Current smoker	moderately differentiated	IB

## Sheet: Endometriosis
PID	Age	Ethnicity	Pregnancy	Cohort	rASRM Stage	Oral contraceptive treatment	Other drug treatment	Endometrium histology
E01	40	White	0	Endometriosis	3	-	Liraglutide, lisinipril, januria	Menstrual endometrium
E02	40	Hispanic	0	Endometriosis	2	Norethindrone/E2:1/20	-	Weakly proliferative endometrium
E03	33	Hispanic	0	Endometriosis	4	Norethindrone/E2:1/20	Dostinex,clonazepam,lamictal,seroquel,sumatriptan	Inactive endometrium
E04	27	White	0	Endometriosis	4	Norethindrone/E2:1/20	Mirena, lexapro, trazadone,lorazepam	Exogenous hormonal effect
E05	33	White	0	Endometriosis	4	Norethindrone/E2:1/21	-	Weakly proliferative endometrium
E06	30	White	0	Endometriosis	4	Norethindrone/E2:1/22	-	Exogenous hormonal effect
E07	34	White	0	Endometriosis	4	Norethindrone/E2:1/23	-	Inactive endometrium
E09	45	Hispanic	2	Endometriosis	4	Norethindrone/E2:1/24	-	Early secretory endometrium
E10	32	Asian	0	Endometriosis	4	E2/Drosperinone	Lexapro,xanax, klonopin	Weakly proliferative endometrium
E11	35	Hispanic	2	Endometriosis	4	Norethindrone	-	Early secretory endometrium
Data retrived from GSE17964
