# Supplementary material for: TET3 is a common epigenetic immunomodulator of pathogenic macrophages
Source: J Clin Invest. 2025 Aug 12;135(21):e194879. doi: 10.1172/JCI194879 (PMC12578387; doi:10.1172/JCI194879)
Supplement: Supporting data values [file jci-135-194879-s297.xlsx]

## Sheet: Figure 2E
qPCR			ELISA
AdGFP	AdTET3		AdGFP	AdTET3
0.962276	9.01183		71.5203	110.217
0.666365	6.75188		68.8073	94.3242
1.37136	6.62574		57.2689	99.0639

## Sheet: Figure 2F
AdGFP	AdTET3
0.89373	1.81345
1.00287	1.34677
1.1034	1.5983

## Sheet: Figure 2G
AdGFP	AdTET3
1.08363	1.50389
0.805563	1.64023
1.1108	1.85646

## Sheet: Figure 2H
	AdGFP	AdTET3	AdGFP	AdTET3
LPS	-		+
Nigercin	+		+
	0.254977	0.138299	1.0234	1.69677
	0.118326	0.158339	0.975082	1.50013
	0.138299	0.138431	1.00007	1.56341

## Sheet: Figure 2I
	AdGFP	AdTET3	AdGFP	AdTET3
LPS	-		+
Nigercin	+		+
	0.0504196	0.0379134	0.302468	0.385651
	0.00834293	0.0166694	0.292875	0.389814
	0.013872	0.0254237	0.266217	0.388563

## Sheet: Figure 2J
	AdGFP	AdTET3	AdGFP	AdTET3
LPS	-		+
IFN-g	-		+
	0.932019	1.44799	26.5778	57.6526
	1.03399	1.862	27.8199	58.1196
	1.03399	1.60299	27.6118	51.0877

## Sheet: Figure 2K
	AdGFP	AdTET3	AdGFP	AdTET3
LPS	-		+
IFN-g	-		+
	0.0124914	0.0175274	0.802459	1.18372
	0.0175274	0.0187617	0.776242	1.09248
	0.0175274	0.0249827	0.694974	0.954972

## Sheet: Figure 3B
	AdGFP			AdTET3
TET3	1.48249	1.59452	1.66371	2.65466	2.45275	2.3146
STAT3	3.61247	2.79711	2.85953	5.7168	6.03725	7.69348
H3K4me3	4.46706	3.82896	3.58406	6.89524	7.69348	6.02625
IgG	1.04989	1.01625	1.44852	1.24876	1.4564	1.60547

## Sheet: Figure 3D
AdGFP	AdTET3
5.16891	4.6483
5.2273	4.54014
5.51553	5.95509

## Sheet: Figure 3E
AdGFP	AdTET3
19.2938	9.11192
21.587	6.96462
19.6971	9.79492

[truncated: 68 more sheets: Figure 3G, Figure 3H, Figure 3J, Figure 3K, Figure 3L, Figure 3N, Figure 4B, Figure 4D, Figure 5B, Figure 5C, Figure 5D, Figure 5E, Figure 5F, Figure 5G, Figure 5H, Figure 5I, Figure 6E, Figure 6H, Figure 6I, Figure 7A …]
